# Supplementary material for: A pilot study on the characterization and correlation of oropharyngeal and intestinal microbiota in children with type 1 diabetes mellitus
Source: Front Pediatr. 2024 Jun 13;12:1382466. doi: 10.3389/fped.2024.1382466 (PMC11208633; doi:10.3389/fped.2024.1382466)
Supplement: Supplementary file 1 [file Table1.csv]

Supplementary Table 1 Discriminant analyses of multilevel species differences
Species name	group	LDA_value	Pvalue
p__Actinobacteriota.c__Actinobacteria	Test_o	4.346	2.97E-02
p__Proteobacteria.c__Gammaproteobacteria.o__Burkholderiales.f__Alcaligenaceae	Test_o	3.524	2.75E-02
p__Actinobacteriota.c__Actinobacteria.o__Actinomycetales.f__Actinomycetaceae.g__Actinomyces	Test_o	3.913	1.50E-02
p__Proteobacteria.c__Gammaproteobacteria.o__Burkholderiales.f__Alcaligenaceae.g__Achromobacter	Test_o	3.524	2.75E-02
p__Campilobacterota.c__Campylobacteria.o__Campylobacterales	Test_o	3.146	4.06E-03
p__Actinobacteriota	Test_o	4.354	2.97E-02
p__Campilobacterota.c__Campylobacteria	Test_o	3.146	4.06E-03
p__Actinobacteriota.c__Actinobacteria.o__Actinomycetales	Test_o	3.889	1.50E-02
p__Actinobacteriota.c__Actinobacteria.o__Actinomycetales.f__Actinomycetaceae	Test_o	3.889	1.50E-02
p__Actinobacteriota.c__Actinobacteria.o__Actinomycetales.f__Actinomycetaceae.g__F0332	Test_o	3.507	3.61E-02
p__Campilobacterota.c__Campylobacteria.o__Campylobacterales.f__Campylobacteraceae	Test_o	3.225	3.61E-03
p__Campilobacterota	Test_o	3.146	4.06E-03
p__Campilobacterota.c__Campylobacteria.o__Campylobacterales.f__Campylobacteraceae.g__Campylobacter	Test_o	3.225	3.61E-03
p__Proteobacteria.c__Gammaproteobacteria.o__Pseudomonadales.f__Moraxellaceae.g__Moraxella	Control_o	3.807	3.46E-02
