# Supplementary material for: A pilot study on the characterization and correlation of oropharyngeal and intestinal microbiota in children with type 1 diabetes mellitus
Source: Front Pediatr. 2024 Jun 13;12:1382466. doi: 10.3389/fped.2024.1382466 (PMC11208633; doi:10.3389/fped.2024.1382466)
Supplement: Supplementary file 2 [file Table2.csv]

ID	Description	P.Value	P.adj.Val	logFC	Type
PARS	two-component system	1.07E-02	3.39E-01	-1.808	down
MEXG	transmembrane protein	1.06E-02	3.39E-01	-1.689	down
NAHAB	naphthalene 1,2-dioxygenase ferredoxin component	1.88E-02	3.39E-01	-1.591	down
MDLB	(S)-mandelate dehydrogenase	1.88E-02	3.39E-01	-1.591	down
NAPE	periplasmic nitrate reductase NapE	1.05E-02	3.39E-01	-1.571	down
PCHR	AraC family transcriptional regulator	1.05E-02	3.39E-01	-1.571	down
HASA	heme acquisition protein HasA	1.05E-02	3.39E-01	-1.571	down
HASR	heme acquisition protein HasR	1.05E-02	3.39E-01	-1.571	down
PARR	two-component system	1.05E-02	3.39E-01	-1.571	down
ICT-P	itaconate CoA-transferase	1.05E-02	3.39E-01	-1.571	down
ICH-P	itaconyl-CoA hydratase	1.05E-02	3.39E-01	-1.571	down
OPMD	outer membrane protein	1.05E-02	3.39E-01	-1.571	down
NORQ	nitric oxide reductase NorQ protein	1.10E-02	3.39E-01	-1.565	down
YBTX	MFS transporter	1.17E-02	3.39E-01	-1.509	down
FYUA	pesticin/yersiniabactin receptor	1.17E-02	3.39E-01	-1.509	down
