# Supplementary material for: A pilot study on the characterization and correlation of oropharyngeal and intestinal microbiota in children with type 1 diabetes mellitus
Source: Front Pediatr. 2024 Jun 13;12:1382466. doi: 10.3389/fped.2024.1382466 (PMC11208633; doi:10.3389/fped.2024.1382466)
Supplement: Supplementary file 4 [file Table4.csv]

Species name	group	LDA_value	Pvalue
p__Firmicutes.c__Bacilli.o__Staphylococcales.f__Staphylococcaceae	Test_g	3.037	2.81E-02
p__Actinobacteriota.c__Actinobacteria	Control_g	4.503	2.71E-02
p__Actinobacteriota.c__Actinobacteria.o__Bifidobacteriales.f__Bifidobacteriaceae	Control_g	4.504	2.71E-02
p__Firmicutes.c__Bacilli.o__Staphylococcales.f__Staphylococcaceae.g__Staphylococcus	Test_g	3	2.81E-02
p__Firmicutes.c__Clostridia.o__Clostridia_vadinBB60_group	Test_g	3.214	3.16E-03
p__Firmicutes.c__Clostridia.o__Clostridia_vadinBB60_group.f__norank_o__Clostridia_vadinBB60_group.g__norank_f__norank_o__Clostridia_vadinBB60_group	Test_g	3.163	3.16E-03
p__Actinobacteriota.c__Actinobacteria.o__Bifidobacteriales.f__Bifidobacteriaceae.g__Bifidobacterium	Control_g	4.504	2.71E-02
p__Bacteroidota.c__Bacteroidia.o__Bacteroidales.f__Prevotellaceae.g__Paraprevotella	Test_g	3.469	9.35E-03
p__Firmicutes.c__Bacilli.o__Lactobacillales.f__Enterococcaceae.g__Enterococcus	Test_g	3.748	1.45E-02
p__Bacteroidota.c__Bacteroidia.o__Bacteroidales.f__Prevotellaceae.g__Prevotella	Test_g	3.279	3.60E-03
p__Firmicutes.c__Clostridia.o__Clostridia_vadinBB60_group.f__norank_o__Clostridia_vadinBB60_group	Test_g	3.224	3.16E-03
p__Actinobacteriota.c__Actinobacteria.o__Bifidobacteriales	Control_g	4.504	2.71E-02
p__Firmicutes.c__Bacilli.o__Lactobacillales.f__Lactobacillaceae.g__Lactobacillus	Test_g	3.678	3.14E-02
p__Bacteroidota.c__Bacteroidia.o__Bacteroidales.f__Prevotellaceae	Test_g	3.286	2.74E-04
p__Firmicutes.c__Clostridia.o__Lachnospirales.f__Lachnospiraceae.g__Ruminococcus_torques_group	Test_g	3.745	3.91E-02
p__Firmicutes.c__Bacilli.o__Lactobacillales	Test_g	4.211	2.97E-02
p__Firmicutes.c__Clostridia.o__Eubacteriales.f__Eubacteriaceae.g__Eubacterium	Control_g	3.247	2.97E-02
p__Firmicutes.c__Clostridia.o__Eubacteriales.f__Eubacteriaceae	Control_g	3.154	2.97E-02
p__Firmicutes.c__Bacilli.o__Lactobacillales.f__Lactobacillaceae	Test_g	3.678	3.14E-02
p__Firmicutes.c__Bacilli.o__Lactobacillales.f__Enterococcaceae	Test_g	3.746	1.45E-02
p__Proteobacteria.c__Gammaproteobacteria.o__Burkholderiales.f__Burkholderiaceae.g__Burkholderia-Caballeronia-Paraburkholderia	Test_g	3.808	2.67E-02
p__Firmicutes.c__Clostridia.o__Clostridiales.f__Clostridiaceae.g__Sarcina	Control_g	3.452	3.27E-02
p__Proteobacteria.c__Gammaproteobacteria.o__Burkholderiales.f__Burkholderiaceae	Test_g	3.791	2.67E-02
